# Supplementary material for: Lack of causal association between heart failure and osteoporosis: a Mendelian randomization study
Source: BMC Med Genomics. 2022 Nov 4;15:232. doi: 10.1186/s12920-022-01385-8 (PMC9636651; doi:10.1186/s12920-022-01385-8)
Supplement: Supplementary file 1 — Additional file 1: Table S1. STROBE-MR Checklist [20]. Table S2. Genome-wide significant SNPs associated with HF and their association with BMDs and fracture. Table S3. Evaluation of heterogeneity and directional pleiotropy using different methods. [file 12920_2022_1385_MOESM1_ESM.xlsx]

## Sheet: Table S1
Supplementary Table 1. STROBE-MR Checklist. (Skrivankova et al., 2021)
Item No.	Section	Checklist item	Manuscript section and paragraph
Title and abstract
1	Title and abstract	Indicate mendelian randomization (MR) as the study’s design in the title and/or the abstract if that is a main purpose of the study.	Title and abstract
Introduction
2	Background	Explain the scientific background and rationale for the reported study. What is the exposure? Is a potential causal relationship between exposure and outcome plausible? Justify why MR is a helpful method to address the study question.	Introduction, paragraphs 1-2
3	Objectives	State specific objectives clearly, including prespecified causal hypotheses (if any). State that MR is a method that, under specific assumptions, intends to estimate causal effects.	Introduction, paragraph 3
Methods
4	Study design and data sources	Present key elements of the study design early in the article. Consider including a table listing sources of data for all phases of the study. For each data source contributing to the analysis, describe the following:	Methods; Figure 1
	a	Setting: Describe the study design and the underlying population, if possible. Describe the setting, locations, and relevant dates, including periods of recruitment, exposure, follow-up, and data collection, when available.	Methods, "Study design" section
	b	Participants: Report the eligibility criteria and the sources and methods of selection of participants. Report the sample size and whether any power or sample size calculations were carried out prior to the main analysis.	Methods, "Data Sources and IVs selection" and "Statistical analyses" sections
	c	Describe measurement, quality control, and selection of genetic variants.	Methods, "Data Sources and IVs selection" section
	d	For each exposure, outcome, and other relevant variables, describe methods of assessment and diagnostic criteria for diseases.	Methods, "Data Sources and IVs selection" section
	e	Provide details of ethics committee approval and participant informed consent, if relevant.	Methods, "Study design" section
5	Assumptions	Explicitly state the 3 core instrumental variable (IV) assumptions for the main analysis (relevance, independence, and exclusion restriction), as well assumptions for any additional or sensitivity analysis.	Methods, "Study design" and "Statistical analyses" sections; Figure 1
6	Statistical methods: main analysis	Describe statistical methods and statistics used.	Methods, "Statistical analyses" sections
	a	Describe how quantitative variables were handled in the analyses (ie, scale, units, model).	NA
	b	Describe how genetic variants were handled in the analyses and, if applicable, how their weights were selected.	Methods, "Statistical analyses" sections
	c	Describe the MR estimator (eg, 2-stage least squares, Wald ratio) and related statistics. Detail the included covariates and, in case of 2-sample MR, whether the same covariate set was used for adjustment in the 2 samples.	Methods, "Statistical analyses" sections
	d	Explain how missing data were addressed.	N/A
	e	If applicable, indicate how multiple testing was addressed.	N/A
7	Assessment of assumptions	Describe any methods or prior knowledge used to assess the assumptions or justify their validity.	Methods, "Statistical analyses" sections
8	Sensitivity analyses and additional analyses	Describe any sensitivity analyses or additional analyses performed (eg, comparison of effect estimates from different approaches, independent replication, bias analytic techniques, validation of instruments, simulations).	Methods, "Statistical analyses" sections
9	Software and preregistration
	a	Name statistical software and package(s), including version and settings used.	Methods, "Statistical analyses" sections
	b	State whether the study protocol and details were preregistered (as well as when and where).	N/A
Results
10	Descriptive data
	a	Report the numbers of individuals at each stage of included studies and reasons for exclusion. Consider use of a flow diagram.	Table 1
	b	Report summary statistics for phenotypic exposure(s), outcome(s), and other relevant variables (eg, means, SDs, proportions).	Table 1
	c	If the data sources include meta-analyses of previous studies, provide the assessments of heterogeneity across these studies.	N/A
	d	For 2-sample MR: i. Provide justification of the similarity of the genetic variant–exposure associations between the exposure and outcome samples. ii. Provide information on the number of individuals who overlap between the exposure and outcome studies.	Results, paragraph 1
11	Main results
	a	Report the associations between genetic variant and exposure and between genetic variant and outcome, preferably on an interpretable scale.	Supplementary Table 2
	b	Report MR estimates of the relationship between exposure and outcome and the measures of uncertainty from the MR analysis, on an interpretable scale, such as odds ratio or relative risk per SD difference.	Results, paragraph 1
	c	If relevant, consider translating estimates of relative risk into absolute risk for a meaningful time period.	N/A
	d	Consider plots to visualize results (eg, forest plot, scatterplot of associations between genetic variants and outcome vs between genetic variants and exposure).	Figure 2, Figure 3
12	Assessment of assumptions
	a	Report the assessment of the validity of the assumptions.	Results, paragraph 2
	b	Report any additional statistics (eg, assessments of heterogeneity across genetic variants, such as I2, Q statistic, or E-value).	Results, paragraph 2, Supplementary Table 3
13	Sensitivity analyses and additional analyses
	a	Report any sensitivity analyses to assess the robustness of the main results to violations of the assumptions.	Results, paragraph 1, Table 2
	b	Report results from other sensitivity analyses or additional analyses.	Results, paragraph 2
	c	Report any assessment of the direction of the causal relationship (eg, bidirectional MR).	N/A
	d	When relevant, report and compare with estimates from non-MR analyses.	N/A
	e	Consider additional plots to visualize results (eg, leave-one-out analyses).	Figure 4
Discussion
14	Key results	Summarize key results with reference to study objectives.	Discussion, paragraph 1
15	Limitations	Discuss limitations of the study, taking into account the validity of the IV assumptions, other sources of potential bias, and imprecision. Discuss both direction and magnitude of any potential bias and any efforts to address them.	Discussion, paragraph 6
16	Interpretation
	a	Meaning: Give a cautious overall interpretation of results in the context of their limitations and in comparison with other studies.	Discussion, paragraph 2
	b	Mechanism: Discuss underlying biological mechanisms that could drive a potential causal relationship between the investigated exposure and the outcome, and whether the gene-environment equivalence assumption is reasonable. Use causal language carefully, clarifying that IV estimates may provide causal effects only under certain assumptions.	Discussion, paragraph 3
	c	Clinical relevance: Discuss whether the results have clinical or public policy relevance, and to what extent they inform effect sizes of possible interventions.	Discussion, paragraph 2
17	Generalizability	Discuss the generalizability of the study results (a) to other populations, (b) across other exposure periods/timings, and (c) across other levels of exposure.	Discussion, paragraph 6
Other Information
18	Funding	Describe sources of funding and the role of funders in the present study and, if applicable, sources of funding for the databases and original study or studies on which the present study is based.	Funding section
19	Data and data sharing	Provide the data used to perform all analyses or report where and how the data can be accessed, and reference these sources in the article. Provide the statistical code needed to reproduce the results in the article or report whether the code is publicly accessible and, if so, where.	Data availability statement section
20	Conflicts of interest	All authors should declare all potential conflicts of interest.	Conflicts of interest section
Reference: Skrivankova, V.W., Richmond, R.C., Woolf, B.A.R., Yarmolinsky, J., Davies, N.M., Swanson, S.A., et al. (2021). Strengthening the Reporting of Observational Studies in Epidemiology Using Mendelian Randomization: The STROBE-MR Statement. JAMA 326, 1614-1621. doi: 10.1001/jama.2021.18236

## Sheet: Table S2
Supplementary Table 2. Genome-wide significant SNPs associated with HF and their association with BMDs and fracture.
SNP	chr:pos	Nearby Gene(s)	EA/OA	EAF	R2 (%)	F	HF			FA-BMD			FN-BMD			LS-BMD			HE-BMD			Fracture
							Beta	SE	P-value	Beta	SE	P-value	Beta	SE	P-value	Beta	SE	P-value	Beta	SE	P-value	Beta	SE	P-value
rs1556516*	chr9:22100176	9p21/CDKN2B-AS1	C/G	0.48	0.169492	1659.29	0.0582689	0.00730983	1.57 × 10-15	-0.022962	0.016183	0.164217	-0.000416	0.007757	0.958	0.005107	0.009061	0.580604	0.00121959	0.00185253	0.49	-0.009435	0.006544	0.13
rs17042102	chr4:111668626	PITX2, FAM241A	A/G	0.12	0.271252	2658.22	0.113329	0.0123861	5.71 × 10-20	0.019311	0.025637	0.460268	0.023174	0.012029	0.058764	-0.000837	0.013966	0.953111	0.0034263	0.00307713	0.16	-0.002788	0.010903	0.86
rs4135240*	chr6:36647680	CDKN1A	T/C	0.66	0.106836	1045.25	0.0487902	0.00841964	6.84 × 10-9	0.03357	0.016147	0.041563	0.004923	0.007701	0.53062	0.015925	0.008907	0.079658	0.00833905	0.00195997	0.00018	0.001049	0.007005	0.92
rs4766578*	chr12:111904371	ATXN2	T/A	0.47	0.0766363	749.557	0.0392207	0.00719	4.9 × 10-8	-0.009097	0.016035	0.578131	-0.025358	0.008404	0.003086	-0.013316	0.010008	0.192116	0.00651897	0.00264167	0.001	0.002384	0.009366	0.77
rs56094641	chr16:53806453	FTO	G/A	0.42	0.115977	1134.78	0.0487902	0.00856221	1.21 × 10-8	0.030611	0.01611	0.062512	-0.006591	0.007773	0.405492	0.007112	0.00904	0.440573	0.0196075	0.00188643	6.8e-20	-0.013983	0.006668	0.039
rs600038*	chr9:136151806	ABO, SURF1	C/T	0.21	0.112655	1102.24	0.0582689	0.00987949	3.68 × 10-9	0.03977	0.019678	0.047578	-0.002599	0.009687	0.792387	-0.016701	0.011267	0.146202	-0.0244297	0.00229098	1.2e-18	0.012978	0.008092	0.13
rs660240	chr1:109817838	CELSR2	C/T	0.79	0.112655	1102.24	0.0582689	0.0092691	3.25 × 10-10	-0.021527	0.019385	0.276301	0.002135	0.009292	0.82166	-0.026059	0.010767	0.017696	-0.0135707	0.00222728	4.1e-09	0.005613	0.007956	0.46
rs11745324*	chr5:137012171	KLHL3	G/A	0.77	0.0843166	824.739	0.0487902	0.00873744	2.35 × 10-8	/	/	/	/	/	/	/	/	/	-0.00146489	0.0021966	0.66	0.004636	0.007778	0.58
rs17617337*	chr10:121426884	BAG3	C/T	0.78	0.116526	1140.16	0.0582689	0.00987722	3.65 × 10-9	/	/	/	/	/	/	/	/	/	0.00181941	0.00224136	0.069	0.014617	0.007955	0.085
rs4746140*	chr10:75417249	SYNPO2L, AGAP5	G/C	0.85	0.116731	1142.17	0.0676586	0.0111022	1.1 × 10-9	/	/	/	/	/	/	/	/	/	0.00317413	0.00259702	0.14	-0.003499	0.009217	0.74
rs55730499*	chr6:161005610	LPA	T/C	0.07	0.141801	1387.82	0.10436	0.0155321	1.83 × 10-11	/	/	/	/	/	/	/	/	/	-0.00115124	0.00335874	0.59	0.000418	0.012004	0.99
SNP, single-nucleotide polymorphism; chr, chromosome; pos, position; EA, effect allele; OA, other allele; EAF, effect allele frequency; SE, standard error; R2, percentage of the variation of asthma explained by the SNP; F, F statistic.FA-BMD, forearm bone mineral density; FN-BMD, femoral neck bone mineral density; LS-BMD, lumbar spine bone mineral density; HE-BMD, heel bone mineral density. * ind…

## Sheet: Table S3
Supplementary Table 3. Evaluation of heterogeneity and directional pleiotropy using different methods.
Outcome	SNPs, n	Cochran’s Q P	I2 (%)	MR-Egger intercept P
FA-BMD	7	0.026	58.2612	0.9103
FN-BMD	7	0.029	57.3136	0.03331
LS-BMD	7	0.034	55.9998	0.9948
HE-BMD	11	<0.001	96.5137	0.59
Fracture	11	0.194	26.2764	0.976
FA-BMD, forearm bone mineral density; FN-BMD, femoral neck bone mineral density; LS-BMD, lumbar spine bone mineral density; HE-BMD, heel bone mineral density.
